# Supplementary material for: Coherent deglacial changes in western Atlantic Ocean circulation
Source: Nat Commun. 2018 Jul 27;9:2947. doi: 10.1038/s41467-018-05312-3 (PMC6063924; doi:10.1038/s41467-018-05312-3)
Supplement: Supplementary file 4 — Supplementary Data 1 [file 41467_2018_5312_MOESM4_ESM.xlsx]

## Sheet: JC094-GVY14
JC094-GVY14
Chronological tie-points							OxCal Poisson deposition age model
Core depth (cm)	Planktic 14C age (BP)	1 S.D. (BP)	Calendar age (BP)	2 S.D. (BP)			Core depth (cm)	Calendar age (BP)
1	3430	20	3298.5	73.5			0	2839.76
9	5190	35	5543	81			0.25	2979.31
17	9060	35	9754.5	149.5			0.5	3067.53
21	11140	40	12652.5	87.5			0.75	3170.69
27	11910	44	13368	108			1	3302.37
28.25	16000	95	18846.5	206.5			1.25	3376.56
29.25	18250	130	21580	379			1.5	3462.88
30	18800	60	22234.5	214.5			1.75	3524.9
33	21700	55	25645.5	174.5			2	3595.4
37	23100	90	27003	331			2.25	3665.3
42	27900	163	31315.5	248.5			2.5	3734.88
							2.75	3802.58
							3	3870.04
							3.25	3938.67
							3.5	4007.49
							3.75	4077.13
							4	4145.75
							4.25	4214.97
							4.5	4285.31
							4.75	4354.5
							5	4424.64
							5.25	4494.53
							5.5	4564.3
							5.75	4633.75
							6	4703.21
							6.25	4772.56
							6.5	4841.93
							6.75	4910.71
							7	4978.89
							7.25	5046.92
							7.5	5114.3
							7.75	5183.24
							8	5251.44
							8.25	5322.06
							8.5	5391.01
							8.75	5446.4
							9	5546.87
							9.25	5732.81
							9.5	5843.85
							9.75	5972.44
							10	6101.75
							10.25	6229.56
							10.5	6357.61
							10.75	6484.51
							11	6613.07
							11.25	6740.64
							11.5	6872.36
							11.75	7001.57
							12	7131.6
							12.25	7261.02
							12.5	7392.75
							12.75	7523.39
							13	7655.97
							13.25	7785.77
							13.5	7918.05
							13.75	8048.56
							14	8179.83
							14.25	8309.7
							14.5	8438.47
							14.75	8567.9
							15	8695.72
							15.25	8823.08
							15.5	8951.55
							15.75	9076.6
							16	9208.25
							16.25	9348.43
							16.5	9468.47
							16.75	9595.28
							17	9762.82
							17.25	9988.59
							17.5	10138.4
							17.75	10332.5
							18	10509.9
							18.25	10685.7
							18.5	10859.5
							18.75	11031.7
							19	11204.6
							19.25	11376
							19.5	11548.5
							19.75	11722.1
							20	11898.5
							20.25	12077
							20.5	12241
							20.75	12403.1
							21	12646.6
							21.25	12686.2
							21.5	12711.3
							21.75	12741.8
							22	12772.7
							22.25	12802.8
							22.5	12832.2
							22.75	12861.7
							23	12890.7
							23.25	12920.4
							23.5	12950.1
							23.75	12979.9
							24	13009.7
							24.25	13039.3
							24.5	13068.8
							24.75	13098.7
							25	13128.2
							25.25	13157.6
							25.5	13187
							25.75	13215.8
							26	13245.6
							26.25	13277.1
							26.5	13305.3
							26.75	13329.7
							27	13372.6
							27.25	14691.9
							27.5	15584.7
							27.75	16615.8
							28	17485.3
							28.25	18848.9
							28.5	19621.2
							28.75	20256.8
							29	20906.1
							29.25	21648.4
							29.5	21862
							29.75	22017.7
							30	22251
							30.25	22639.4
							30.5	22884.2
							30.75	23141.4
							31	23413.1
							31.25	23680.9
							31.5	23946.8
							31.75	24210.2
							32	24479.7
							32.25	24776.4
							32.5	25028.9
							32.75	25293.2
							33	25641.8
							33.25	25757
							33.5	25841.9
							33.75	25917.9
							34	26006.1
							34.25	26090.7
							34.5	26175.3
							34.75	26259.7
							35	26343.8
							35.25	26427.5
							35.5	26511.6
							35.75	26596.3
							36	26681.2
							36.25	26769.3
							36.5	26851.7
							36.75	26929.9
							37	27045.4
							37.25	27322.6
							37.5	27499.7
							37.75	27720.6
							38	27928.3
							38.25	28137.8
							38.5	28344.4
							38.75	28547.5
							39	28756.2
							39.25	28961.3
							39.5	29168.2
							39.75	29373.7
							40	29581.5
							40.25	29789.5
							40.5	29991.6
							40.75	30196.4
							41	30398.3
							41.25	30614.6
							41.5	30817.9
							41.75	31007.5
							42	31290.7

## Sheet: JC094-GVY01
JC094-GVY01
Chronological tie-points							OxCal Poisson deposition age model
Core depth (cm)	Planktic 14C age (BP)	1 S.D. (BP)	Calendar age (BP)	2 S.D. (BP)			Core depth (cm)	Calendar age (BP)
5	4290	38	4401.5	119.5			0	1853.63
17	7490	38	7942.5	92.5			0.25	2040.95
25	10990	40	12547.5	102.5			0.5	2186.65
33	14400	40	16971.5	214.5			0.75	2316.36
41	16250	60	19107.5	188.5			1	2437.06
61	29400	198	33184.5	510.5			1.25	2554.24
							1.5	2668.71
							1.75	2785.36
							2	2901.47
							2.25	3016.45
							2.5	3131.31
							2.75	3246.86
							3	3360.5
							3.25	3478.1
							3.5	3590.92
							3.75	3707.96
							4	3825.77
							4.25	3945.78
							4.5	4073.55
							4.75	4224.16
							5	4408.94
							5.25	4511.47
							5.5	4611.06
							5.75	4690.56
							6	4761.79
							6.25	4834.35
							6.5	4904.86
							6.75	4974.79
							7	5044.49
							7.25	5115.85
							7.5	5184.61
							7.75	5256.08
							8	5325.34
							8.25	5395.66
							8.5	5466.53
							8.75	5536.48
							9	5607.81
							9.25	5678.71
							9.5	5750.64
							9.75	5821.07
							10	5892.99
							10.25	5964.66
							10.5	6035.08
							10.75	6108.33
							11	6180.05
							11.25	6250.3
							11.5	6323.14
							11.75	6394.73
							12	6466.18
							12.25	6536.72
							12.5	6608.91
							12.75	6679.88
							13	6751.86
							13.25	6822.15
							13.5	6893.21
							13.75	6963.26
							14	7034.8
							14.25	7103.91
							14.5	7174.24
							14.75	7243.95
							15	7313.78
							15.25	7385.7
							15.5	7454.17
							15.75	7523.28
							16	7596.43
							16.25	7669.95
							16.5	7749.64
							16.75	7841.44
							17	7950.25
							17.25	8172.43
							17.5	8336.52
							17.75	8487.52
							18	8626.87
							18.25	8763.1
							18.5	8900.88
							18.75	9032.87
							19	9166.27
							19.25	9301.04
							19.5	9436.74
							19.75	9572.2
							20	9706.05
							20.25	9841.08
							20.5	9978.14
							20.75	10114.7
							21	10249.5
							21.25	10386.2
							21.5	10522.7
							21.75	10657.2
							22	10792.6
							22.25	10929.9
							22.5	11064.3
							22.75	11197.4
							23	11333
							23.25	11466.3
							23.5	11600.8
							23.75	11734.6
							24	11872.1
							24.25	12011.7
							24.5	12157.3
							24.75	12327
							25	12549.6
							25.25	12738.4
							25.5	12921.6
							25.75	13068.9
							26	13202.6
							26.25	13333.2
							26.5	13463.6
							26.75	13592.5
							27	13721.2
							27.25	13849.1
							27.5	13980.8
							27.75	14110.3
							28	14240.5
							28.25	14370.4
							28.5	14502.3
							28.75	14631.6
							29	14763.7
							29.25	14893.6
							29.5	15025.5
							29.75	15154.8
							30	15286.9
							30.25	15417.4
							30.5	15547.3
							30.75	15674.4
							31	15806.5
							31.25	15934.3
							31.5	16064.7
							31.75	16193.8
							32	16325.3
							32.25	16458.6
							32.5	16603.2
							32.75	16757.8
							33	16977
							33.25	17081.3
							33.5	17155.9
							33.75	17227.2
							34	17292.8
							34.25	17355
							34.5	17416.3
							34.75	17479.2
							35	17541.8
							35.25	17604.6
							35.5	17667.3
							35.75	17729.2
							36	17792
							36.25	17855.7
							36.5	17918.6
							36.75	17981.9
							37	18045.2
							37.25	18108.2
							37.5	18171.1
							37.75	18235
							38	18297.9
							38.25	18360.5
							38.5	18422.8
							38.75	18485.4
							39	18548.2
							39.25	18610.9
							39.5	18673.1
							39.75	18735.4
							40	18797.8
							40.25	18863.9
							40.5	18932.8
							40.75	19009.4
							41	19113.2
							41.25	19392.2
							41.5	19593.8
							41.75	19793
							42	19968.5
							42.25	20142.4
							42.5	20311.3
							42.75	20481.3
							43	20651.5
							43.25	20822
							43.5	20989.7
							43.75	21158.5
							44	21330.8
							44.25	21498.1
							44.5	21667
							44.75	21838.4
							45	22005
							45.25	22175.6
							45.5	22347.7
							45.75	22518.2
							46	22689
							46.25	22859.7
							46.5	23027.6
							46.75	23200.4
							47	23373.5
							47.25	23550
							47.5	23719.4
							47.75	23890.1
							48	24063.6
							48.25	24237.3
							48.5	24407.1
							48.75	24579.4
							49	24753.9
							49.25	24926.2
							49.5	25102.3
							49.75	25275.7
							50	25448.6
							50.25	25620.2
							50.5	25794.2
							50.75	25970.1
							51	26140.2
							51.25	26319
							51.5	26491
							51.75	26662.3
							52	26840.3
							52.25	27008.2
							52.5	27184.5
							52.75	27355.4
							53	27531.1
							53.25	27701.7
							53.5	27874.7
							53.75	28049.8
							54	28219.9
							54.25	28391.1
							54.5	28566
							54.75	28734.7
							55	28910.4
							55.25	29083.8
							55.5	29254.6
							55.75	29426.5
							56	29600.1
							56.25	29769.9
							56.5	29937.7
							56.75	30105.3
							57	30279.2
							57.25	30448.9
							57.5	30621.6
							57.75	30786.4
							58	30956.7
							58.25	31123.3
							58.5	31296.2
							58.75	31460.5
							59	31631.3
							59.25	31800.3
							59.5	31969.8
							59.75	32144
							60	32311.1
							60.25	32490.5
							60.5	32686.7
							60.75	32896
							61	33171.1

## Sheet: EW9209-1JPC
EW9209-1JPC
Chronological tie-points							OxCal Poisson deposition age model
Core depth (cm)	Planktic 14C age (BP)	1 S.D. (BP)	Calendar age (BP)	2 S.D. (BP)			Core depth (cm)	Calendar age (BP)
3	3880	40	3839.5	128.5			0	3138.8
13	6540	40	6997.5	577.5			0.5	3276.88
15	6330	30	6827	585			1	3388.2
20	9600	80	10455	209			1.5	3494.91
20	9180	41	9975	165			2	3601.88
22.5	10300	50	11369	208			2.5	3711.72
25	10550	50	11741.5	284.5			3	3850.57
30	11850	50	13319.5	118.5			3.5	4035.16
33	13350	50	15481.5	217.5			4	4185.21
43	16600	310	19580.5	727.5			4.5	4327.73
60	18750	70	22187	228			5	4471.34
83	23700	120	27535.5	206.5			5.5	4613.58
97	26500	240	30286	584			6	4758.84
32.5	11050	46	12599	94			6.5	4906.1
34	9440	50	10301.5	126.5			7	5051.91
37.5	10200	46	11193.5	103.5			7.5	5200.14
							8	5348.91
Red font:	Age inversion						8.5	5497.31
							9	5644.34
							9.5	5791.45
							10	5938.1
							10.5	6083.01
							11	6227.39
							11.5	6370.6
							12	6513.19
							12.5	6663.34
							13	6847.14
							13.5	6910.23
							14	6961.66
							14.5	7013.67
							15	7076.33
							15.5	7460.25
							16	7774.97
							16.5	8073.43
							17	8372.57
							17.5	8674.67
							18	8975
							18.5	9276.81
							19	9574.32
							19.5	9878.08
							20	10271.9
							20.5	10511.5
							21	10700.8
							21.5	10883.8
							22	11075.1
							22.5	11313.6
							23	11422.1
							23.5	11508
							24	11590.8
							24.5	11677
							25	11785.3
							25.5	11973.5
							26	12120.7
							26.5	12263.4
							27	12408.2
							27.5	12553.4
							28	12698.4
							28.5	12843.1
							29	12985.4
							29.5	13137.6
							30	13321.1
							30.5	13742.3
							31	14072.2
							31.5	14391.6
							32	14709.9
							32.5	15046.7
							33	15461.7
							33.5	15701.6
							34	15899
							34.5	16082.7
							35	16266.2
							35.5	16452.4
							36	16641.4
							36.5	16830.7
							37	17021.6
							37.5	17213.6
							38	17405.5
							38.5	17597.4
							39	17788.9
							39.5	17979.1
							40	18168.7
							40.5	18357.6
							41	18543.6
							41.5	18729.3
							42	18913.7
							42.5	19107.3
							43	19348.2
							43.5	19453
							44	19538.8
							44.5	19620.1
							45	19701.1
							45.5	19782
							46	19865.2
							46.5	19946.2
							47	20030.3
							47.5	20112.5
							48	20196.7
							48.5	20279.3
							49	20363.1
							49.5	20448.2
							50	20530.7
							50.5	20616
							51	20701
							51.5	20784.4
							52	20868.4
							52.5	20952.9
							53	21037.6
							53.5	21120.6
							54	21204.7
							54.5	21289
							55	21372.7
							55.5	21455.3
							56	21538.8
							56.5	21622.1
							57	21704.6
							57.5	21786.3
							58	21867.8
							58.5	21948.9
							59	22029.9
							59.5	22116.7
							60	22220.6
							60.5	22361
							61	22484.4
							61.5	22595.8
							62	22706.9
							62.5	22817.8
							63	22929.8
							63.5	23042.7
							64	23154.7
							64.5	23268.4
							65	23382
							65.5	23496.7
							66	23610
							66.5	23726.9
							67	23840.7
							67.5	23954.8
							68	24070.8
							68.5	24185.4
							69	24300.2
							69.5	24416.4
							70	24531.6
							70.5	24645.7
							71	24761.8
							71.5	24877.2
							72	24992.5
							72.5	25106.8
							73	25222.7
							73.5	25337.7
							74	25453.3
							74.5	25567.7
							75	25684
							75.5	25797.8
							76	25913.4
							76.5	26026.4
							77	26141.8
							77.5	26256
							78	26370.1
							78.5	26484.5
							79	26597.5
							79.5	26709.3
							80	26822.7
							80.5	26934.7
							81	27046.1
							81.5	27158.3
							82	27270.4
							82.5	27387.3
							83	27532.7
							83.5	27654.3
							84	27758.1
							84.5	27853.4
							85	27949.1
							85.5	28044.7
							86	28141.3
							86.5	28238.8
							87	28336.6
							87.5	28434.4
							88	28533.9
							88.5	28632.6
							89	28730.9
							89.5	28830.7
							90	28930.4
							90.5	29029.9
							91	29129
							91.5	29228.1
							92	29326.9
							92.5	29425.7
							93	29523.8
							93.5	29621.3
							94	29718.6
							94.5	29815.9
							95	29911.3
							95.5	30006.4
							96	30101.2
							96.5	30207.3
							97	30327.6

## Sheet: EW9209-3JPC
EW9209-3JPC
Chronological tie-points							OxCal Poisson deposition age model
Core depth (cm)	Planktic 14C age (BP)	1 S.D. (BP)	Calendar age (BP)	2 S.D. (BP)			Core depth (cm)	Calendar age (BP)
16	8080	31	8527.5	92.5			0	4277.51
36	9370	36	10211	79			0.25	4362.52
40.5	11550	45	13066.5	1702.5			0.5	4387.42
43	11050	46	12357.5	1483.5			0.75	4420.95
46	12800	55	14484	340			1	4446.76
65.5	13850	80	16188	272			1.25	4489.26
82	15700	75	18558.5	182.5			1.5	4524.04
95	16300	110	19198.5	288.5			1.75	4559.59
110	19850	130	23406	380			2	4595.79
							2.25	4631.74
							2.5	4666.98
Core depth (cm)			18O age tie-point (BP)				2.75	4700.21
7			5000				3	4732.96
130			26000				3.25	4767.1
							3.5	4799.05
							3.75	4833.96
							4	4867.56
							4.25	4900.47
							4.5	4935.04
							4.75	4968.46
							5	5003.24
							5.25	5035.71
							5.5	5073.9
							5.75	5117.66
							6	5149.11
							6.25	5178.05
							6.5	5212.17
							6.75	5242.49
							7	5323
							7.25	5529.82
							7.5	5613.24
							7.75	5672.18
							8	5741.71
							8.25	5839.83
							8.5	5928.95
							8.75	6017.31
							9	6099.09
							9.25	6187.18
							9.5	6271.4
							9.75	6356.73
							10	6436.38
							10.25	6519.07
							10.5	6598.54
							10.75	6680.87
							11	6763.67
							11.25	6845.73
							11.5	6927.35
							11.75	7006.41
							12	7089.39
							12.25	7171.32
							12.5	7252.44
							12.75	7335.42
							13	7417.18
							13.25	7500.08
							13.5	7580.28
							13.75	7667.69
							14	7751.11
							14.25	7831.39
							14.5	7923.39
							14.75	8021.41
							15	8103.13
							15.25	8214.79
							15.5	8271.05
							15.75	8322.24
							16	8529.39
							16.25	8579.24
							16.5	8590.82
							16.75	8611.01
							17	8633.06
							17.25	8653.13
							17.5	8673.39
							17.75	8697.26
							18	8717.58
							18.25	8738.11
							18.5	8757.59
							18.75	8778.98
							19	8797.68
							19.25	8818.4
							19.5	8838.54
							19.75	8859.55
							20	8878.73
							20.25	8899.55
							20.5	8919.73
							20.75	8938.57
							21	8959.38
							21.25	8979.35
							21.5	8999.59
							21.75	9020.15
							22	9040.07
							22.25	9060.29
							22.5	9080.21
							22.75	9100.93
							23	9120.84
							23.25	9141.71
							23.5	9162.65
							23.75	9182.87
							24	9202.99
							24.25	9224.24
							24.5	9244.93
							24.75	9265.97
							25	9286.27
							25.25	9306.45
							25.5	9327.67
							25.75	9348.59
							26	9369.12
							26.25	9389.78
							26.5	9410.77
							26.75	9431.29
							27	9451.94
							27.25	9472.77
							27.5	9493.42
							27.75	9513.46
							28	9534.97
							28.25	9555.12
							28.5	9575.44
							28.75	9596.43
							29	9616.8
							29.25	9637.19
							29.5	9657.93
							29.75	9678.39
							30	9698.36
							30.25	9719
							30.5	9738.89
							30.75	9759.54
							31	9778.74
							31.25	9798.99
							31.5	9818.56
							31.75	9839.38
							32	9858.84
							32.25	9879
							32.5	9899.58
							32.75	9918.76
							33	9938.98
							33.25	9959.67
							33.5	9980.05
							33.75	9999.06
							34	10020.8
							34.25	10042.2
							34.5	10064.1
							34.75	10083
							35	10110.5
							35.25	10127.7
							35.5	10145.4
							35.75	10159.4
							36	10208.8
							36.25	10474
							36.5	10615.2
							36.75	10660.4
							37	10813.5
							37.25	10941.9
							37.5	11071.2
							37.75	11192.9
							38	11302.6
							38.25	11419.2
							38.5	11537
							38.75	11651.1
							39	11768.7
							39.25	11893.8
							39.5	12048.4
							39.75	12118.3
							40	12274.7
							40.25	12349.1
							40.5	12631.5
							40.75	12700.8
							41	12713.2
							41.25	12742.1
							41.5	12774.1
							41.75	12805
							42	12835.7
							42.25	12864.4
							42.5	12887.8
							42.75	12910.2
							43	12979.1
							43.25	13223.3
							43.5	13276.2
							43.75	13380.5
							44	13453
							44.25	13597.4
							44.5	13698.4
							44.75	13811.6
							45	13918
							45.25	13997.6
							45.5	14113.9
							45.75	14180.1
							46	14421.4
							46.25	14464.9
							46.5	14495
							46.75	14500.8
							47	14531.4
							47.25	14553.7
							47.5	14576.2
							47.75	14600
							48	14625.3
							48.25	14647.3
							48.5	14668.9
							48.75	14690.6
							49	14712.7
							49.25	14733.6
							49.5	14755.8
							49.75	14776.7
							50	14799.5
							50.25	14820.1
							50.5	14842.2
							50.75	14863.6
							51	14884.6
							51.25	14906.8
							51.5	14928.6
							51.75	14950.7
							52	14972.2
							52.25	14994.4
							52.5	15016.7
							52.75	15038.5
							53	15060.3
							53.25	15082.8
							53.5	15104.5
							53.75	15127.2
							54	15149.5
							54.25	15172.5
							54.5	15194.2
							54.75	15216.7
							55	15238.7
							55.25	15261.6
							55.5	15283.1
							55.75	15305.9
							56	15328.4
							56.25	15350.4
							56.5	15373.4
							56.75	15394.7
							57	15417.4
							57.25	15439.9
							57.5	15462
							57.75	15484.7
							58	15506.3
							58.25	15528.5
							58.5	15550.7
							58.75	15573.5
							59	15595
							59.25	15617
							59.5	15639.1
							59.75	15661.4
							60	15682.8
							60.25	15705.1
							60.5	15726.2
							60.75	15747.8
							61	15770.1
							61.25	15791.5
							61.5	15813.2
							61.75	15835.1
							62	15856.6
							62.25	15878.5
							62.5	15899.2
							62.75	15920.8
							63	15943.2
							63.25	15965.6
							63.5	15987.9
							63.75	16009.8
							64	16031.9
							64.25	16057.5
							64.5	16080.3
							64.75	16102.7
							65	16115.1
							65.25	16131.3
							65.5	16190.5
							65.75	16266.5
							66	16313.7
							66.25	16321.2
							66.5	16365.7
							66.75	16400.8
							67	16433.8
							67.25	16473.2
							67.5	16508.6
							67.75	16546.4
							68	16579
							68.25	16614.3
							68.5	16648.6
							68.75	16679.9
							69	16716.3
							69.25	16749.5
							69.5	16784.4
							69.75	16817.5
							70	16852.6
							70.25	16886
							70.5	16920
							70.75	16954.3
							71	16990.1
							71.25	17024
							71.5	17058.6
							71.75	17093.7
							72	17128.9
							72.25	17163
							72.5	17197.6
							72.75	17232.5
							73	17267.9
							73.25	17301.5
							73.5	17336.9
							73.75	17371.7
							74	17406.9
							74.25	17442.2
							74.5	17477.4
							74.75	17511.7
							75	17547.4
							75.25	17581.9
							75.5	17616.5
							75.75	17651.5
							76	17686.3
							76.25	17720.7
							76.5	17755.6
							76.75	17790.1
							77	17823.2
							77.25	17858.8
							77.5	17892.2
							77.75	17926.6
							78	17962.1
							78.25	17994
							78.5	18028.1
							78.75	18063.2
							79	18096.1
							79.25	18129.5
							79.5	18164.6
							79.75	18199.2
							80	18234.4
							80.25	18271.8
							80.5	18308.4
							80.75	18344
							81	18395.5
							81.25	18403.1
							81.5	18444.7
							81.75	18467
							82	18554.2
							82.25	18585.1
							82.5	18595.1
							82.75	18605
							83	18611
							83.25	18627.1
							83.5	18641.5
							83.75	18655.3
							84	18666.8
							84.25	18680
							84.5	18691.3
							84.75	18704
							85	18716.3
							85.25	18728.3
							85.5	18740.4
							85.75	18752.6
							86	18764.8
							86.25	18776.8
							86.5	18789.4
							86.75	18801.5
							87	18813.6
							87.25	18825.8
							87.5	18838.3
							87.75	18850.3
							88	18862.2
							88.25	18874.8
							88.5	18887.1
							88.75	18899.3
							89	18911.6
							89.25	18923.7
							89.5	18936.1
							89.75	18948.4
							90	18960.7
							90.25	18972.7
							90.5	18984.7
							90.75	18997.7
							91	19009.3
							91.25	19021.4
							91.5	19033.7
							91.75	19045.5
							92	19057.7
							92.25	19070.1
							92.5	19082.1
							92.75	19094.6
							93	19107.1
							93.25	19119.8
							93.5	19132.3
							93.75	19146.3
							94	19158
							94.25	19167.5
							94.5	19177.9
							94.75	19184.5
							95	19219.9
							95.25	19402.5
							95.5	19437.3
							95.75	19472.7
							96	19546.8
							96.25	19633.2
							96.5	19697
							96.75	19764.1
							97	19838.5
							97.25	19903.4
							97.5	19973.4
							97.75	20040.3
							98	20106.7
							98.25	20170.9
							98.5	20237.9
							98.75	20302.5
							99	20369.6
							99.25	20436.4
							99.5	20500.7
							99.75	20567.2
							100	20633.3
							100.25	20700.4
							100.5	20767.4
							100.75	20833.8
							101	20900.6
							101.25	20967.9
							101.5	21036.1
							101.75	21102.1
							102	21169.4
							102.25	21236.2
							102.5	21302.5
							102.75	21371.7
							103	21437.3
							103.25	21505.8
							103.5	21572.4
							103.75	21641.2
							104	21706
							104.25	21776
							104.5	21841.8
							104.75	21907.3
							105	21974.6
							105.25	22042.1
							105.5	22106.5
							105.75	22171.7
							106	22239.7
							106.25	22304
							106.5	22371.9
							106.75	22437.1
							107	22503.1
							107.25	22567.2
							107.5	22632.7
							107.75	22703.1
							108	22766.9
							108.25	22838.2
							108.5	22910.4
							108.75	22991.2
							109	23070.9
							109.25	23099
							109.5	23169.5
							109.75	23212.4
							110	23388
							110.25	23465.9
							110.5	23489.5
							110.75	23498.1
							111	23537.8
							111.25	23561
							111.5	23608.3
							111.75	23638.9
							112	23672.4
							112.25	23703
							112.5	23732.5
							112.75	23762.8
							113	23791.7
							113.25	23822.3
							113.5	23853.6
							113.75	23883.8
							114	23913.9
							114.25	23944.5
							114.5	23974.7
							114.75	24003.9
							115	24035
							115.25	24064.9
							115.5	24095.7
							115.75	24126.1
							116	24156.7
							116.25	24187.7
							116.5	24217.5
							116.75	24248.8
							117	24280.9
							117.25	24310.4
							117.5	24341.6
							117.75	24372.9
							118	24402.7
							118.25	24434.6
							118.5	24465.4
							118.75	24496.2
							119	24528.2
							119.25	24559.2
							119.5	24590.4
							119.75	24621.6
							120	24652.8
							120.25	24684.3
							120.5	24715.2
							120.75	24747.2
							121	24777.7
							121.25	24809.5
							121.5	24840.1
							121.75	24871
							122	24901.7
							122.25	24933.4
							122.5	24964.2
							122.75	24995.6
							123	25025.8
							123.25	25056.2
							123.5	25088.9
							123.75	25118.1
							124	25147.9
							124.25	25178.7
							124.5	25210.1
							124.75	25239.6
							125	25270.3
							125.25	25301.2
							125.5	25331.8
							125.75	25361.9
							126	25391.6
							126.25	25421.8
							126.5	25451.4
							126.75	25481.6
							127	25511.4
							127.25	25542.7
							127.5	25573.3
							127.75	25603.8
							128	25635.9
							128.25	25665.2
							128.5	25700.4
							128.75	25734.3
							129	25762.4
							129.25	25793.7
							129.5	25814.1
							129.75	25836.7
							130	25917.5
