# Supplementary material for: Coherent deglacial changes in western Atlantic Ocean circulation
Source: Nat Commun. 2018 Jul 27;9:2947. doi: 10.1038/s41467-018-05312-3 (PMC6063924; doi:10.1038/s41467-018-05312-3)
Supplement: Supplementary file 5 — Supplementary Data 2 [file 41467_2018_5312_MOESM5_ESM.xlsx]

## Sheet: JC094-GVY14
JC094-GVY14
Core depth (cm)	Age (BP)	238U (dpm/g)	2 standard error	232Th (dpm/g)	2 standard error	230Th (dpm/g)	2 standard error	231Pa (dpm/g)	2 standard error	(Pa/Th)ex,0	2 standard error	Th-normalised flux (g cm^-2 yr^-1)	Opal content (fraction)
5	4424.64	0.357527	0.000621559	0.408372	0.00210648	5.32812	0.03698	0.323264	0.00524481	0.064695	0.00121658	1.37035	0.0123
9	5546.87	0.38724	0.000512052	0.465816	0.00280625	6.78643	0.0752474	0.368139	0.00611886	0.0583234	0.00110597	1.05948	0.0137
13	7655.97	0.365366	0.000530759	0.459207	0.00219377	7.8597	0.0560473	0.339179	0.00569291	0.0471475	0.000837065	0.891586	0.0117
14.75	8567.9	0.342728	0.000307973	0.435799	0.000576906	7.34273	0.0475667	0.311898	0.00986372	0.0468823	0.00153892	0.947034	0.0112
17	9762.82	0.349871	0.00120763	0.438624	0.00273605	6.19721	0.0697559	0.316444	0.00543388	0.0576031	0.00116719	1.11831	0.0113
18.25	10685.7	0.365646	0.00199426	0.461214	0.00148167	6.02847	0.0416153	0.283111	0.00905937	0.0533648	0.00166045	1.1443	0.0092
19.25	11376	0.41333	0.00123408	0.570099	0.0046424	5.99309	0.0533038	0.309229	0.0107668	0.0594759	0.00243319	1.1571	0.0101
20.25	12077	0.416712	0.000828571	0.567421	0.000632855	6.22665	0.0363454	0.314594	0.00966863	0.0586415	0.00189707	1.1039	0.0103
20.75	12403.1	0.430228	0.000765506	0.652479	0.00212047	6.34627	0.056103	0.290235	0.0118582	0.0530145	0.00239522	1.08711	0.0129
21	12646.6	0.404579	0.000968163	0.557875	0.00235286	6.28727	0.0447176	0.414537	0.00721236	0.0780101	0.00159562	1.08582	0.0108
21.25	12686.2	0.45586	0.0011017	0.668079	0.00256311	6.82235	0.0678637	0.421099	0.0179292	0.0729862	0.00299656	1.00577	0.0135
21.75	12741.8	0.430655	0.000914557	0.66965	0.000692413	6.56233	0.0518848	0.2961	0.0101705	0.0524809	0.00195763	1.04733	0.0158
22.75	12861.7	0.464712	0.00123429	0.741349	0.0057466	6.79255	0.0445784	0.29968	0.0116241	0.0513088	0.0019385	1.01513	0.0143
24	13009.7	0.450793	0.00155184	0.73953	0.00438061	6.51545	0.0761157	0.314668	0.00527143	0.0566457	0.00123791	1.05957	0.0138
27	13372.6	0.559655	0.00124963	0.948582	0.00454268	7.89824	0.0628275	0.388749	0.00630338	0.0580885	0.00115172	0.874602	0.0185
27.75	16615.8	0.56051	0.00470972	0.91466	0.00477229	7.70039	0.0667581	0.381199	0.0158623	0.0607447	0.00283085	0.870461
28.25	18848.9	0.578143	0.00270539	0.980824	0.00403878	8.24533	0.0749527	0.431122	0.0199637	0.0661735	0.00331046	0.79616	0.015
28.75	20256.8	0.588008	0.0034177	1.04765	0.00294376	8.83148	0.0689089	0.520118	0.0245922	0.0763882	0.00345459	0.733118	0.0158
29.25	21648.4	0.622396	0.00265935	1.13086	0.00432391	9.50968	0.0792027	0.626001	0.0253394	0.087356	0.0038795	0.672109
30	22251	0.560525	0.000737548	0.946285	0.00585762	7.53856	0.0939632	0.440878	0.00786077	0.077717	0.00162553	0.847712	0.0144
30.75	23141.4	0.582463	0.00173304	1.08324	0.00407523	8.05484	0.101504	0.436573	0.0210288	0.072569	0.00347558	0.790141	0.0176
31.75	24210.2	0.697396	0.00180793	1.33539	0.00470764	9.21124	0.081272	0.539739	0.0329724	0.0800348	0.00551247	0.688371

## Sheet: JC094-GVY01
JC094-GVY01
Core depth (cm)	Age (BP)	238U (dpm/g)	2 standard error	232Th (dpm/g)	2 standard error	230Th (dpm/g)	2 standard error	231Pa (dpm/g)	2 standard error	(Pa/Th)ex,0	2 standard error	Th-normalised flux (g cm^-2 yr^-1)	Opal content (fraction)
5	4408.94	0.438708	0.00152639	0.792276	0.00445066	7.72386	0.103273	0.356582	0.0061997	0.0486969	0.00105203	1.21176	0.0219
13	6751.86	0.375579	0.00143936	0.691	0.0030878	8.20467	0.108347	0.358874	0.00754827	0.0473183	0.00113755	1.10345	0.0205
21	10249.5	0.490198	0.00157984	0.947945	0.00412327	7.27935	0.0830144	0.322455	0.0109751	0.0499906	0.00197897	1.23951	0.0326
24.25	12011.7	0.468684	0.0031334	0.888509	0.00244439	5.85016	0.0364175	0.265259	0.00755209	0.0523653	0.00173336	1.53896	0.0403
25	12549.6	0.70521	0.00333542	1.31277	0.00685618	6.78669	0.096124	0.331098	0.00620244	0.057215	0.00153246	1.35695	0.0464
27.25	13849.1	0.863825	0.00540276	1.63813	0.00404168	6.44836	0.0724591	0.31311	0.00931049	0.0580067	0.00210987	1.46995
29	14763.7	0.822426	0.00315969	1.57863	0.00824654	6.59741	0.0720661	0.312201	0.00525798	0.0569024	0.00129131	1.40971	0.0634
31.25	15934.3	0.838162	0.00399008	1.59864	0.0044283	6.33233	0.041494	0.293662	0.0092159	0.0563898	0.00199774	1.46616	0.0484
33	16977	0.800652	0.00457054	1.51199	0.00801476	6.35036	0.0808827	0.277544	0.00551912	0.0532738	0.00159295	1.43394	0.0478
35.25	17604.6	0.741634	0.0013742	1.43554	0.00539141	6.51511	0.0432323	0.259313	0.00809928	0.0481986	0.00173688	1.37208	0.0284
37	18045.2	0.72582	0.00246816	1.41397	0.0092848	6.11078	0.100738	0.244912	0.00379246	0.0488078	0.00130713	1.46754	0.0552
39.25	18610.9	0.845759	0.00295641	1.63082	0.00651802	7.53997	0.0565212	0.296629	0.0090075	0.0481482	0.00170156	1.17141	0.0541
41	19113.2	0.795433	0.0038461	1.48491	0.00751997	7.16658	0.109899	0.280131	0.00614211	0.0480897	0.00157593	1.22015	0.0508
45	22005	0.843479	0.00246858	1.61368	0.0114932	6.31192	0.0705367	0.247779	0.00402978	0.0498062	0.00128018	1.39261	0.0553
49	24753.9	0.782641	0.00357909	1.49959	0.0091813	6.2238	0.0664722	0.235833	0.00501753	0.0494576	0.0012883	1.3627	0.0548

## Sheet: EW9209-1JPC
EW9209-1JPC
Core depth (cm)	Age (BP)	238U (dpm/g)	2 standard error	232Th (dpm/g)	2 standard error	230Th (dpm/g)	2 standard error	231Pa (dpm/g)	2 standard error	(Pa/Th)ex,0	2 standard error	Th-normalised flux (g cm^-2 yr^-1)	Opal content (fraction)
0.5	3276.88	0.664555	0.0132911	1.37493	0.0274985	6.40164	0.122306	0.272582	0.011477	0.0438111	0.00232877	1.88268
5	4471.34	0.721008	0.0144202	1.36294	0.0272589	6.81574	0.126025	0.282179	0.00927312	0.0430604	0.00193569	1.73181	0.0206598
10	5938.1	0.659971	0.0131994	1.24865	0.024973	7.18358	0.126482	0.286848	0.00996209	0.042167	0.00192338	1.59265	0.0117872
15	7076.33	0.727855	0.0145571	1.44422	0.0288843	6.32484	0.12907	0.265666	0.00925223	0.04513	0.00215096	1.85616	0.0200949
20	10271.9	0.894141	0.0178828	1.84206	0.0368413	5.72576	0.139499	0.28001	0.0103854	0.0563047	0.0032151	2.12339	0.0114659
25	11785.3	1.07683	0.0215367	2.25472	0.0450944	5.76347	0.149874	0.325308	0.0148626	0.068934	0.00463347	2.18809	0.0109714
27.5	12553.4	1.12036	0.00569145	2.2776	0.0121727	5.94482	0.0689832	0.334501	0.00845318	0.069187	0.00232168	2.09455	0.0174221
30	13321.1	1.09324	0.0218648	2.2636	0.0452719	6.48953	0.190073	0.359489	0.016041	0.0681374	0.00450241	1.85549	0.0398113
32.5	15046.7	1.2888	0.00704819	2.68661	0.0141601	6.89085	0.0768925	0.429018	0.0103851	0.0807196	0.00268485	1.77144	0.0195862
36	16641.4	1.31391	0.00683667	2.7521	0.0161258	6.36143	0.0662597	0.405918	0.0106384	0.085738	0.00309377	1.9516	0.0228653
40	18168.7	1.29546	0.0259092	2.7475	0.05495	6.60602	0.198624	0.367805	0.0158686	0.0736249	0.00469198	1.82684
45	19701.1	1.34443	0.0268887	2.90153	0.0580306	5.88655	0.18414	0.327634	0.0164996	0.0761654	0.00559656	2.14239
50	20530.7	1.16594	0.0233188	2.57436	0.0514872	6.58863	0.191247	0.313657	0.0108011	0.0621774	0.00338674	1.75324	0.0178786

## Sheet: EW9209-3JPC
EW9209-3JPC
Core depth (cm)	Age (BP)	238U (dpm/g)	2 standard error	232Th (dpm/g)	2 standard error	230Th (dpm/g)	2 standard error	231Pa (dpm/g)	2 standard error	(Pa/Th)ex,0	2 standard error	Th-normalised flux (g cm^-2 yr^-1)	Opal content (fraction)
*5.5	5073.9	0.630114	0.0126023	1.00679	0.0201358	6.06399	0.0878349	0.282667	0.00803276	0.0496011	0.00185256	1.53527	0.0155
15.5	8271.05	0.682691	0.0136538	1.10763	0.0221526	6.2775	0.106916	0.264548	0.00714464	0.0460214	0.00158214	1.45036	0.0139
25.5	9327.67	0.956683	0.0191337	1.7631	0.035262	4.88373	0.103953	0.262716	0.011405	0.0626642	0.00351351	2.10155	0.0229
35.5	10145.4	1.01938	0.0203877	2.05553	0.0411105	4.71813	0.104038	0.269718	0.00893602	0.0692156	0.00357375	2.28146	0.0187
37.25	10941.9	1.10189	0.00322261	2.08994	0.0104064	4.70242	0.0353588	0.274586	0.00496801	0.0718568	0.00165867	2.292
38.25	11419.2	1.06998	0.00290882	2.09856	0.011045	4.70223	0.0377642	0.267046	0.00483108	0.0698439	0.0016581	2.28232
39.25	11893.8	1.07413	0.00334636	2.13495	0.00491301	4.6383	0.0411818	0.267186	0.00913584	0.0717538	0.00339897	2.32807
40.5	12631.5	1.09521	0.00605277	2.14933	0.0118867	4.92219	0.0446114	0.276758	0.0077794	0.069859	0.00232439	2.13841	0.025
43	12979.1	1.14865	0.00555503	2.16306	0.0115552	4.78172	0.0447677	0.271548	0.00759128	0.0712179	0.00281134	2.22526
45.5	14113.9	0.792162	0.0158432	1.55233	0.0310465	5.11099	0.0988154	0.265091	0.00829015	0.0631646	0.00280338	1.83727	0.0257
46	14421.4	1.13649	0.00337429	2.3186	0.00685931	4.9849	0.0506571	0.295419	0.00894892	0.0768124	0.00290621	2.11938
53	15060.3	1.19723	0.00198389	2.50941	0.00728146	5.24987	0.0403165	0.334855	0.0116546	0.0851903	0.00380458	2.01811
55.5	15283.1	1.16462	0.0232923	2.47406	0.0494811	5.19945	0.134327	0.329985	0.00970847	0.0848475	0.00446992	2.02838	0.0295
65.5	16190.5	1.42989	0.0285978	2.86422	0.0572844	4.94723	0.218556	0.313923	0.00872362	0.088546	0.00676508	2.31179	0.0268
65.5	16190.5	1.43228	0.00435426	2.9196	0.0117107	4.90511	0.0330731	0.293122	0.00955391	0.0821858	0.00350189	2.36264	0.0268
71.5	17058.6	1.43554	0.00753202	2.95424	0.0116702	4.65415	0.03929	0.25421	0.00895047	0.0741023	0.00392495	2.55649	0.0278
*75.5	17616.5	1.22302	0.0244604	2.45699	0.0491398	5.05869	0.158307	0.297272	0.00722051	0.0793754	0.0040238	2.05968	0.0257
77	17823.2	1.4075	0.0109186	2.89176	0.00918922	4.60924	0.0271911	0.252301	0.00794509	0.0748949	0.00340456	2.54451
85.5	18740.4	1.00032	0.0200064	1.98711	0.0397422	4.9306	0.126995	0.254801	0.00904551	0.0673219	0.00399751	1.95988	0.0328
*95.5	19437.3	1.26663	0.0253327	2.5169	0.050338	4.52148	0.121514	0.243492	0.0127206	0.0734484	0.00613011	2.40371	0.0344
*105.5	22106.5	1.43882	0.0287764	2.74156	0.0548312	4.23874	0.128745	0.197755	0.0139764	0.0621155	0.00718876	2.71906	0.0371
115.5	24095.7	1.51782	0.0303565	2.89013	0.0578025	4.47581	0.152902	0.22742	0.00762371	0.0725517	0.00506724	2.52295	0.0313
*The U-series measurements were previously published in Bradtmiller et al.(2014). These values were re-calculated using the improved age model of core 3JPC for this study.
