# Supplementary material for: Coherent deglacial changes in western Atlantic Ocean circulation
Source: Nat Commun. 2018 Jul 27;9:2947. doi: 10.1038/s41467-018-05312-3 (PMC6063924; doi:10.1038/s41467-018-05312-3)
Supplement: Supplementary file 6 — Supplementary Data 3 [file 41467_2018_5312_MOESM6_ESM.xlsx]

## Sheet: PaTh composite
Age (BP)	Individual Pa/Th data points	2 standard error	Pa/Th composite curve (9-point moving average)
180.72	0.0543	0.0022
488.32	0.0538	0.0021
980.636	0.0572	0.0037
1209.76	0.051	0.002
1447.71	0.0535	0.0017	0.0543239
1893.5	0.0508794	0.00121335	0.0531584
1920.96	0.0549	0.0015	0.054369
2876.9	0.055	0.0025	0.0527979
3256	0.0583355	0.00170568	0.0523143
3276.88	0.0438111	0.00232877	0.0532476
4424.64	0.064695	0.00121658	0.0531056
4471.34	0.0430604	0.00193569	0.0534859
4618.5	0.0466471	0.00151261	0.0531193
4787.89	0.0619	0.0049	0.0513228
5073.9	0.0496011	0.00185256	0.0514693
5546.87	0.0583234	0.00110597	0.0497893
5725.12	0.0517	0.0013	0.0502434
5938.1	0.042167	0.00192338	0.0511715
7076.33	0.04513	0.00215096	0.0494072
7343.5	0.0495747	0.000862552	0.0494404
7655.97	0.0471475	0.000837065	0.0481692
7767.47	0.055	0.002	0.0493875
8271.05	0.0460214	0.00158214	0.0511026
8495.07	0.0499	0.0006	0.051983
8567.9	0.0468823	0.00153892	0.0528302
9327.67	0.0626642	0.00351351	0.0552822
9762.82	0.0576031	0.00116719	0.0559378
9796	0.0530536	0.00130902	0.0570804
9964.32	0.0572	0.0015	0.0574654
10145.4	0.0692156	0.00357375	0.0592784
10268.5	0.0609	0.0026	0.0590935
10271.9	0.0563047	0.0032151	0.0606773
10685.7	0.0533648	0.00166045	0.0614664
10751.3	0.0632	0.0012	0.0622109
10924.1	0.061	0.002	0.0611287
10941.9	0.0718567	0.00165867	0.0621225
11158.5	0.060156	0.00123493	0.0632664
11316.4	0.0639	0.0015	0.0654703
11376	0.0594759	0.00243319	0.0661074
11419.2	0.0698441	0.0016581	0.0673023
11658.1	0.0666	0.001	0.0674848
11740.2	0.0732	0.0046	0.0685897
11785.3	0.068934	0.00463347	0.071712
11893.8	0.0717537	0.00339897	0.072848
11904.9	0.0735	0.0028	0.0716032
11981.3	0.0701	0.0012	0.0724921
12051.7	0.092	0.008	0.0729143
12064.6	0.0697	0.0012	0.0711455
12077	0.0586415	0.00189707	0.0715284
12136.6	0.0746	0.0025	0.0739173
12348.8	0.077	0.005	0.0738159
12403.1	0.0530145	0.00239522	0.0714826
12508.5	0.0752	0.0022	0.0715002
12541.8	0.095	0.008	0.0736523
12553.4	0.0691873	0.00232168	0.0722523
12576.5	0.071	0.0014	0.0718063
12631.5	0.0698585	0.00232439	0.071747
12646.6	0.0780101	0.00159562	0.0708803
12656.3	0.062	0.0021	0.0677359
12686.2	0.0729862	0.00299656	0.0657494
12741.8	0.0524809	0.00195763	0.0652049
12754.1	0.0674	0.0021	0.065356
12834.6	0.0667	0.0017	0.0629822
12861.7	0.0513088	0.0019385	0.0636044
12929.1	0.0661	0.0025	0.0628837
12979.1	0.071218	0.00281134	0.0646233
13009.7	0.0566457	0.00123791	0.0650233
13106.2	0.0676	0.0017	0.0640665
13289	0.0665	0.0016	0.0663192
13321.1	0.0681374	0.00450241	0.0661747
13328.2	0.071	0.004	0.0662997
13372.6	0.0580885	0.00115172	0.066939
13638	0.0715831	0.00133452	0.0664462
13902.8	0.0648	0.0045	0.0662796
14048.5	0.0723424	0.00175875	0.0660087
14069.7	0.0624	0.0017	0.065963
14113.9	0.0631646	0.00280338	0.068242
14133.3	0.065	0.002	0.0683275
14210.1	0.0657	0.0029	0.0696622
14225.1	0.0705881	0.00172367	0.0706575
14339.2	0.0786	0.0032	0.0716279
14401.6	0.072352	0.00198461	0.0748318
14421.4	0.0768127	0.00290621	0.0748428
14462.1	0.0813	0.0019	0.0739871
14578.2	0.0711338	0.00282878	0.0760218
14664.2	0.092	0.006	0.0767541
14666.5	0.065099	0.00523249	0.0785213
14843	0.0579984	0.00639826	0.0794141
14987.5	0.0889	0.0025	0.0810802
15060.3	0.0851906	0.00380458	0.0845098
15115.7	0.0882575	0.00355112	0.0834765
15283.1	0.0848475	0.00446992	0.0856914
15388.3	0.0962951	0.00416724	0.0891915
15408.5	0.102	0.01	0.0887988
15519.3	0.0827	0.0034	0.0897777
15661	0.0850331	0.00475394	0.0891784
16051	0.0895	0.0038	0.0889287
16190.5	0.0853656	0.00513349	0.0849787
16295	0.094	0.01	0.0848675
16479	0.0828644	0.00357895	0.0854456
16602.5	0.0826	0.0041	0.0858855
16615.8	0.0607447	0.00283085	0.0852632
16673.8	0.101	0.008	0.086113
16711.8	0.0879029	0.00533653	0.0839021
16944.6	0.0889914	0.00484325	0.0840029
16948.8	0.0839	0.0035	0.084714
16971.1	0.0930132	0.00826667	0.0872202
17058.6	0.0741019	0.00392495	0.0845535
17177.4	0.0837721	0.00479473	0.0843865
17187.7	0.089	0.01	0.0839208
17362.7	0.0833	0.0041	0.0836652
17474.2	0.077	0.01	0.0825082
17487.5	0.0864	0.0041	0.0838302
17509.9	0.0848	0.004	0.0834556
17545.9	0.0816	0.0041	0.0823862
17578.7	0.0826	0.0034	0.0826293
17603.3	0.086	0.006	0.0826626
17612.6	0.0804	0.0031	0.0809515
17616.5	0.0793754	0.0040238	0.0798509
17759.3	0.0854879	0.00442999	0.0797398
17783.4	0.0773	0.0037	0.0794509
17815.8	0.071	0.006	0.0780759
17823.2	0.0748951	0.00340456	0.0771426
17954.6	0.0806	0.0079	0.0769898
18074.4	0.08	0.012	0.0746689
18168.7	0.0736249	0.00469198	0.07408
18203.6	0.072	0.0084	0.0731022
18287.2	0.078	0.006	0.0720472
18345	0.0646	0.0066	0.0705719
18440.6	0.072	0.0075	0.0690356
18559.8	0.0622	0.007	0.0694963
18696.8	0.0654	0.0038	0.0679963
18740.4	0.0673219	0.00399751	0.0667185
18848.9	0.0661735	0.00331046	0.0677017
18923.3	0.0777715	0.00318583	0.0670906
19046.7	0.0585	0.0066	0.0678573
19397.3	0.0665	0.0022	0.0689017
19437.3	0.0734484	0.00613011	0.0698843
19523.9	0.0665	0.0029	0.0698095
19622.5	0.0691	0.0043	0.0687682
19672.9	0.0748	0.0051	0.0697904
19701.1	0.0761654	0.00559656	0.071391
19723.4	0.0655	0.0027	0.0717176
19823.3	0.0684	0.0026	0.0712373
19926.5	0.0677	0.0013	0.0705596
20087.3	0.0809051	0.00384027	0.0719547
20256.8	0.0763882	0.00345459	0.0703936
20530.7	0.0621774	0.00338674	0.071751
20582.8	0.063	0.004	0.0712621
21648.4	0.087356	0.0038795	0.0718031
22106.5	0.0621155	0.00718876	0.0734803
22251	0.077717	0.00162553	0.0730541
22902.6	0.064	0.004	0.0750382
23141.4	0.072569	0.00347558
23954.1	0.096	0.008
24095.7	0.0725517	0.00506724
24210.2	0.0800348	0.00551247
